# Supplementary material for: Retrospective Evaluation on the Use of a New Polysaccharide Complex in Managing Paediatric Type 1 Diabetes with Metabolic Syndrome (MetS)
Source: Nutrients. 2021 Oct 7;13(10):3517. doi: 10.3390/nu13103517 (PMC8540288; doi:10.3390/nu13103517)
Supplement: Supplementary file 1 [file nutrients-13-03517-s001.zip]

Archive with 1 entries (1 files):
- nutrients-1367922-supplementary.pdf
